# Supplementary material for: Valerenic Acid and Pinoresinol as Positive Allosteric Modulators: Unlocking the Sleep-Promoting Potential of Valerian Extract Ze 911
Source: Molecules. 2025 May 27;30(11):2344. doi: 10.3390/molecules30112344 (PMC12155840; doi:10.3390/molecules30112344)
Supplement: Supplementary file 1 [file molecules-30-02344-s001.zip]

Archive with 1 entries (1 files):
- molecules-3608941-supplementary.pdf
